# Supplementary material for: Suppression of the TGF-β pathway by a macrolide antibiotic decreases fibrotic responses by ocular fibroblasts in vitro
Source: R Soc Open Sci. 2020 Sep 16;7(9):200441. doi: 10.1098/rsos.200441 (PMC7540802; doi:10.1098/rsos.200441)
Supplement: Fibrosis Pearson correlations [file rsos200441supp1.xlsx]

## Sheet: Tabelle1
CMap drug	r2
josamycin_4.8e-06_MCF7	0.135806
meticrane_1.46e-05_HL60	0.100357
prazosin_9.6e-06_MCF7	0.0931388
prilocaine_1.56e-05_HL60	0.0929852
heliotrine_1.28e-05_HL60	0.078414
benzamil_1.12e-05_HL60	0.0756666
mifepristone_9.4e-06_PC3	0.0701305
fenbufen_1.58e-05_HL60	0.052386
naproxen_1.74e-05_HL60	0.0522671
Prestwick-642_1.38e-05_MCF7	0.0501729
lovastatin_9.8e-06_MCF7	0.0477499
iobenguane_1.08e-05_MCF7	0.0467055
etilefrine_1.84e-05_MCF7	0.0450192
glafenine_9.8e-06_MCF7	0.0445675
oxybenzone_1.76e-05_PC3	0.0435728
flucloxacillin_8.4e-06_MCF7	0.0431582
terguride_1.18e-05_HL60	0.0415304
Prestwick-1080_1.5e-05_MCF7	0.0404408
minaprine_1.08e-05_MCF7	0.0385239
antazoline_1.32e-05_MCF7	0.0380567
mephenesin_2.2e-05_HL60	0.0380115
pergolide_9.8e-06_MCF7	0.0377631
Halo_X22.3_hTF	0.0375263
PF-01378883-00_1,00E-05_PC3	0.0354367
finasteride_1.08e-05_PC3	0.0351272
nipecotic acid_3.1e-05_HL60	0.0341756
metacycline_8.4e-06_PC3	0.0325306
prednisone_1.12e-05_MCF7	0.0316358
tiletamine_1.54e-05_HL60	0.0316047
estradiol_1,00E-07_HL60	0.0310073
moracizine_8.6e-06_MCF7	0.0308659
calcium pantothenate_8,00E-06_MCF7	0.0308316
erythromycin_5.4e-06_MCF7	0.0307781
piretanide_1.1e-05_MCF7	0.030751
N6-methyladenosine_1.42e-05_MCF7	0.0307283
dapsone_1.62e-05_MCF7	0.0306626
scopoletin_2.08e-05_MCF7	0.0298326
nifedipine_1.16e-05_HL60	0.029738
amprolium_1.26e-05_HL60	0.0296268
gliquidone_7.6e-06_MCF7	0.0294521
pimethixene_9.8e-06_HL60	0.0292938
clenbuterol_1.28e-05_MCF7	0.0288982
acacetin_1.4e-05_MCF7	0.0287062
naftidrofuryl_8.4e-06_MCF7	0.0284473
LY-294002_1,00E-05_HL60.x	0.0282605
famprofazone_1.06e-05_HL60	0.0277105
LY-294002_1,00E-07_MCF7	0.0272986
dimethadione_3.1e-05_MCF7	0.0271432
proxyphylline_1.68e-05_HL60	0.0270311
tamoxifen_7,00E-06_MCF7	0.0267195
gemfibrozil_1.6e-05_PC3	0.0264883
paracetamol_2.64e-05_PC3	0.0253619
adipiodone_3.6e-06_HL60	0.0251889
nalidixic acid_1.46e-05_HL60	0.0247034
nisoxetine_1.3e-05_MCF7	0.0245403
phenformin_1.66e-05_HL60	0.0241918
prochlorperazine_6.6e-06_MCF7	0.0238304
trichlormethiazide_1.06e-05_HL60	0.0236204
Pirf_X21.3_hOF	0.0235777
alcuronium chloride_5.4e-06_MCF7	0.0233482
monorden_1,00E-07_HL60.y	0.0229377
ebselen_1.46e-05_HL60	0.0224024
lactobionic acid_1.12e-05_MCF7	0.022234
simvastatin_9.6e-06_PC3	0.0219654
Prestwick-665_1.16e-05_HL60	0.021953
levocabastine_8.8e-06_MCF7	0.0217529
indometacin_1.12e-05_HL60	0.0210963
LY-294002_1,00E-07_HL60	0.0209814
cefalonium_8.8e-06_MCF7	0.0206045
metanephrine_1.72e-05_MCF7	0.0205918
ajmaline_1.22e-05_MCF7	0.0205899
felodipine_1,00E-05_MCF7.y	0.0204098
lumicolchicine_1,00E-05_MCF7	0.0203919
dilazep_6,00E-06_HL60	0.0203502
flunisolide_9.2e-06_MCF7	0.019906
tiletamine_1.54e-05_MCF7	0.0196776
pipemidic acid_1.32e-05_MCF7	0.0193727
mebeverine_8.6e-06_MCF7	0.019272
niridazole_1.86e-05_MCF7	0.018787
minocycline_8,00E-06_MCF7	0.0187773
tetrahydroalstonine_1.14e-05_MCF7	0.0187291
ornidazole_1.82e-05_HL60	0.0185488
prednicarbate_8.2e-06_PC3	0.0183993
benzocaine_2.42e-05_MCF7	0.0183066
piribedil_1.2e-05_MCF7	0.0182605
benzamil_1.12e-05_MCF7	0.0181705
spectinomycin_9.8e-06_MCF7	0.0181142
abamectin_4.8e-06_MCF7	0.0178986
valproic acid_2,00E-04_HL60	0.0175801
brinzolamide_1.04e-05_MCF7	0.0174793
roxarsone_1.52e-05_HL60	0.0174607
etanidazole_1.86e-05_PC3	0.0174506
drofenine_1.14e-05_HL60	0.0173768
dantrolene_1.18e-05_PC3	0.0171131
piperine_1.4e-05_MCF7	0.0169796
dihydroergotamine_3,00E-06_MCF7	0.0169759
trimetazidine_1.18e-05_MCF7	0.0167208
tanespimycin_1,00E-06_MCF7	0.0166552
indometacin_1.12e-05_MCF7	0.0164184
canrenoic acid_1,00E-05_MCF7	0.0161913
caffeic acid_2.22e-05_HL60	0.016094
leflunomide_1.48e-05_MCF7	0.0160348
zoxazolamine_2.38e-05_PC3	0.0159324
pheneticillin_1,00E-05_PC3	0.0158109
vancomycin_2.6e-06_MCF7	0.0157815
5279552_2.2e-05_MCF7	0.0157106
diclofenac_1,00E-05_MCF7	0.0155085
valproic acid_2,00E-04_MCF7.y	0.0154975
dicoumarol_1.18e-05_MCF7	0.0153853
etomidate_1.64e-05_MCF7	0.0152998
wortmannin_1,00E-08_MCF7.x	0.0152925
cinnarizine_1.08e-05_PC3	0.015185
gelsemine_1.24e-05_PC3	0.0149877
harmalol_1.46e-05_MCF7	0.0149518
atropine_5.8e-06_HL60	0.0149461
phenformin_1.66e-05_MCF7	0.0148929
vinpocetine_1.14e-05_PC3	0.0147447
methylprednisolone_1.06e-05_MCF7	0.0147321
minoxidil_1.92e-05_MCF7	0.0146594
CP-690334-01_1,00E-06_MCF7	0.0146326
florfenicol_1.12e-05_MCF7	0.0145941
carteolol_1.22e-05_PC3	0.0145931
clofilium tosylate_7.8e-06_MCF7	0.0144104
pilocarpine_1.48e-05_MCF7	0.0143387
proxyphylline_1.68e-05_PC3	0.0142929
sirolimus_1,00E-07_HL60.y	0.013854
sulpiride_1.18e-05_MCF7	0.0138285
propranolol_1.36e-05_MCF7	0.0137332
0317956-0000_1,00E-06_MCF7	0.0136371
Prestwick-665_1.16e-05_MCF7	0.0136352
hydrastine hydrochloride_9.6e-06_MCF7	0.0136278
beclometasone_7.6e-06_MCF7	0.0133071
zardaverine_1.5e-05_MCF7	0.0131658
LY-294002_1,00E-05_HL60.y	0.013146
lansoprazole_1.08e-05_PC3	0.0130084
salbutamol_1.68e-05_HL60	0.0130075
10-methoxyharmalan_1.86e-05_MCF7	0.0129784
tridihexethyl_1.14e-05_MCF7	0.0129492
exisulind_5,00E-05_MCF7	0.0128142
novobiocin_6.4e-06_MCF7	0.0126687
cyanocobalamin_3,00E-06_MCF7	0.0126076
ceftazidime_6.2e-06_MCF7	0.0123934
15-delta_prostaglandin_J2_1,00E-05_SKMEL5	0.0122179
iproniazid_1.44e-05_MCF7	0.012128
cefadroxil_1.1e-05_PC3	0.0121181
4-hydroxyphenazone_1.96e-05_PC3.x	0.012106
dropropizine_1.7e-05_PC3	0.0120314
diphenylpyraline_1.26e-05_HL60	0.0119679
(+/-)-catechin_1.38e-05_PC3	0.01193
baclofen_1.88e-05_MCF7	0.0119267
Prestwick-664_8.4e-06_MCF7	0.0118699
fluorocurarine_1.16e-05_MCF7	0.0118292
halcinonide_8.8e-06_MCF7	0.0118157
nizatidine_1.2e-05_PC3	0.0118148
sisomicin_2.8e-06_MCF7	0.0116497
vincamine_1.12e-05_HL60	0.0116241
dihydroergocristine_5.6e-06_MCF7	0.0115429
fosfosal_1.84e-05_PC3	0.0115275
phenazopyridine_1.6e-05_PC3	0.0115171
sulfinpyrazone_9.8e-06_PC3	0.0113795
clemizole_1.1e-05_HL60	0.0113583
desoxycortone_1.22e-05_MCF7	0.0112303
orphenadrine_1.3e-05_HL60	0.0111717
zidovudine_1.5e-05_MCF7	0.0109694
sitosterol_9.6e-06_MCF7	0.0108973
sulfadimidine_1.34e-05_MCF7	0.0107805
betaxolol_1.16e-05_HL60	0.0105783
oxybutynin_1.02e-05_MCF7	0.0104604
PHA-00851261E_1,00E-06_PC3	0.0104218
vinburnine_1.36e-05_HL60	0.0104187
nipecotic acid_3.1e-05_MCF7	0.0103833
diphenhydramine_1.38e-05_MCF7	0.0103691
metolazone_1.1e-05_MCF7	0.0103628
vidarabine_1.5e-05_MCF7	0.010268
captopril_1.72e-05_MCF7	0.0101879
profenamine_1.14e-05_MCF7	0.0100941
betulinic acid_8.8e-06_PC3	0.0100695
idoxuridine_1.12e-05_MCF7	0.00998115
novobiocin_1,00E-04_PC3	0.0098288
16-phenyltetranorprostaglandin E2_1,00E-05_MCF7	0.00976123
SB-203580_1,00E-06_PC3	0.00968296
oxybenzone_1.76e-05_MCF7	0.00946646
cefotaxime_8.4e-06_MCF7	0.00946571
piperacetazine_9.8e-06_PC3	0.0094186
amodiaquine_8.6e-06_PC3	0.00934835
cotinine_2.26e-05_MCF7	0.00932639
citiolone_2.52e-05_MCF7	0.0093014
sulfaphenazole_1.28e-05_HL60	0.00927028
SR-95639A_1,00E-05_MCF7	0.00915045
amiloride_1.32e-05_HL60	0.00903778
cinnarizine_1.08e-05_MCF7	0.00900319
talampicillin_7.8e-06_PC3	0.00898554
proglumide_1.2e-05_PC3	0.00896429
niflumic acid_1.42e-05_HL60	0.00893303
diloxanide_1.22e-05_MCF7	0.00881085
fluocinonide_8,00E-06_MCF7	0.00872436
phenindione_1.8e-05_MCF7	0.00863617
cefaclor_1.04e-05_HL60	0.00858467
piromidic acid_1.38e-05_PC3	0.0085377
thiocolchicoside_7,00E-06_MCF7	0.00846815
tetryzoline_1.68e-05_MCF7	0.0083888
ticlopidine_1.34e-05_PC3.y	0.00829212
gabapentin_2.34e-05_HL60	0.00822325
monocrotaline_1.22e-05_MCF7	0.00818262
nadide_6,00E-06_MCF7	0.00817089
sodium_phenylbutyrate_1,00E-04_HL60	0.00807031
todralazine_1.48e-05_HL60	0.00806496
mexiletine_1.86e-05_HL60	0.00795562
fipexide_9.4e-06_PC3	0.00784262
dioxybenzone_1.64e-05_MCF7	0.00775847
clindamycin_8.6e-06_MCF7	0.00770238
maprotiline_1.28e-05_MCF7	0.00765028
citalopram_1,00E-06_PC3	0.00762243
deferoxamine_6,00E-06_MCF7	0.00762066
famprofazone_1.06e-05_MCF7	0.00761534
wortmannin_1,00E-08_HL60.y	0.00755902
tranylcypromine_2.36e-05_HL60	0.00753965
bethanechol_2.04e-05_MCF7	0.00752528
loperamide_7.8e-06_MCF7	0.00751211
oxymetazoline_1.34e-05_HL60	0.00750901
estradiol_1.46e-05_MCF7	0.00749858
foliosidine_1.3e-05_MCF7	0.00734372
asiaticoside_4.2e-06_MCF7	0.00733035
epirizole_1.7e-05_HL60	0.00733016
canavanine_1.36e-05_PC3	0.00732993
terguride_8.8e-06_MCF7	0.00731698
etacrynic acid_1.32e-05_PC3	0.00716588
phenelzine_1.7e-05_MCF7	0.00714363
tolfenamic_acid_1.52e-05_HL60	0.00709628
cefazolin_8.4e-06_MCF7	0.00709611
cetirizine_8.6e-06_MCF7	0.00703051
midodrine_1.38e-05_PC3	0.00697133
propidium iodide_6,00E-06_MCF7	0.00690156
pentolonium_7.4e-06_HL60	0.00669516
oxprenolol_1.32e-05_MCF7	0.00662364
verapamil_8.2e-06_MCF7	0.00659137
SB-203580_1,00E-06_MCF7	0.00645979
guanfacine_1.42e-05_PC3	0.0064485
denatonium benzoate_9,00E-06_PC3	0.00623985
pempidine_1.3e-05_MCF7	0.00623637
aciclovir_1.78e-05_MCF7	0.00621498
trifluoperazine_8.4e-06_MCF7	0.00621301
Prestwick-691_1.38e-05_PC3	0.00618686
oxetacaine_8.6e-06_HL60	0.00615875
clopamide_1.16e-05_MCF7	0.00611649
ticarcillin_9.4e-06_PC3	0.00611606
levothyroxine sodium_5.2e-06_PC3	0.00605246
fluphenazine_1,00E-05_MCF7	0.00602689
isometheptene_8.2e-06_PC3	0.00598685
sulfasalazine_1,00E-05_HL60	0.00595748
cefoxitin_8.8e-06_PC3	0.00593375
3-acetylcoumarin_2.12e-05_HL60	0.00591647
prochlorperazine_1,00E-05_MCF7	0.00590784
cloxacillin_8.8e-06_HL60	0.00588814
practolol_1.5e-05_HL60	0.00585753
benfotiamine_8.6e-06_MCF7	0.00577973
pargyline_2.04e-05_HL60	0.0057539
lomefloxacin_1.04e-05_MCF7	0.00572052
norethisterone_1.34e-05_MCF7	0.00564494
6-benzylaminopurine_1.78e-05_HL60	0.00560616
PF-00539758-00_1,00E-05_MCF7	0.00557977
enilconazole_1.34e-05_MCF7	0.00557271
trichlormethiazide_1.06e-05_PC3	0.00540327
rolitetracycline_7.6e-06_MCF7	0.00536089
harpagoside_8,00E-06_PC3	0.00535571
ciclacillin_1.18e-05_MCF7	0.00534362
ketanserin_7,00E-06_HL60	0.00532247
alprenolol_1.4e-05_MCF7	0.00532137
salbutamol_1.68e-05_MCF7	0.00530811
naringin_6.6e-06_MCF7	0.00527337
fludrocortisone_9.4e-06_HL60	0.00524036
sulfachlorpyridazine_1.4e-05_PC3	0.00520389
myosmine_2.74e-05_HL60	0.00519057
cinchonine_1.36e-05_MCF7	0.00515439
cefoperazone_5.8e-06_MCF7	0.00506593
CP-944629_1,00E-05_MCF7	0.00506288
nefopam_1.38e-05_HL60	0.00505483
noscapine_9.6e-06_MCF7	0.0050319
xylazine_1.82e-05_PC3	0.00502058
glibenclamide_8,00E-06_MCF7	0.00494815
bambuterol_1,00E-05_HL60	0.00492965
ceforanide_7.6e-06_MCF7	0.00486063
pentolonium_7.4e-06_MCF7	0.00484782
levomepromazine_9,00E-06_MCF7	0.00478256
edrophonium chloride_1.98e-05_MCF7	0.00467896
mexiletine_1.86e-05_PC3	0.00467678
cefoperazone_5.8e-06_PC3	0.00459636
valproic acid_2,00E-04_MCF7.x	0.00458706
3-hydroxy-DL-kynurenine_1.78e-05_HL60	0.00453505
lisuride_1.18e-05_MCF7	0.0044725
methyldopate_1.46e-05_HL60	0.00443933
troleandomycin_5,00E-06_MCF7	0.00435096
tolmetin_1.26e-05_MCF7	0.00424882
5230742_1.7e-05_MCF7	0.00420717
azaperone_1.22e-05_MCF7	0.00419213
dicycloverine_1.16e-05_MCF7	0.00418671
2-aminobenzenesulfonamide_2.32e-05_PC3	0.00410136
trifluoperazine_8.4e-06_HL60	0.00407796
Prestwick-689_1.02e-05_MCF7	0.00407258
prednisone_1.12e-05_PC3.y	0.00395047
isoniazid_2.92e-05_PC3	0.0038462
cinchocaine_1.16e-05_MCF7	0.00380778
benzylpenicillin_1.12e-05_HL60	0.00378015
sulfapyridine_1.6e-05_MCF7	0.00375968
fulvestrant_1,00E-06_MCF7	0.00374984
kawain_1.74e-05_HL60	0.0037427
procaine_1.46e-05_HL60	0.00371822
norethisterone_1.34e-05_HL60	0.00368486
clozapine_1,00E-05_MCF7.y	0.00368254
methapyrilene_1.34e-05_HL60	0.0036642
Prestwick-860_3.5e-05_MCF7	0.0036617
oxaprozin_1.36e-05_MCF7	0.00362288
metaraminol_8.6e-06_MCF7	0.00353643
cefadroxil_1.1e-05_MCF7	0.00348782
talampicillin_7.8e-06_MCF7	0.00348772
chloroquine_7.8e-06_MCF7	0.00348757
benzethonium chloride_9,00E-06_MCF7	0.00346865
piribedil_1.2e-05_PC3	0.003409
santonin_1.62e-05_MCF7	0.00340699
vinpocetine_1.14e-05_MCF7	0.00337924
fluphenazine_1,00E-05_MCF7.y	0.00330119
lumicolchicine_1,00E-05_PC3	0.0032475
midecamycin_5,00E-06_MCF7	0.00322567
lysergol_1.58e-05_MCF7	0.00320804
nordihydroguaiaretic acid_1,00E-06_MCF7.y	0.00319849
monobenzone_2,00E-05_MCF7	0.00314888
flecainide_8.4e-06_PC3	0.00314713
metamizole sodium_1.2e-05_MCF7	0.00308164
trimethoprim_1.38e-05_MCF7	0.00308019
mafenide_1.8e-05_HL60	0.00306341
flecainide_8.4e-06_MCF7	0.00305042
ergocalciferol_1,00E-05_MCF7	0.00302083
metergoline_1,00E-05_MCF7	0.00297475
vitexin_9.2e-06_MCF7	0.00294118
cyclopenthiazide_1.06e-05_MCF7	0.00293642
bisoprolol_9,00E-06_MCF7	0.00293083
levodopa_2.02e-05_PC3.y	0.00291844
picotamide_1.02e-05_PC3	0.00288427
cyclobenzaprine_1.28e-05_HL60	0.00286878
isoxicam_1.2e-05_HL60	0.00283987
acetylsalicylic_acid_1,00E-04_MCF7	0.00283457
metergoline_1,00E-05_HL60	0.00282792
thiocolchicoside_7,00E-06_PC3	0.00282788
benzylpenicillin_1.12e-05_PC3	0.00281536
riluzole_1.48e-05_MCF7	0.00280148
flumequine_1.54e-05_HL60	0.00276646
co-dergocrine mesilate_6.4e-06_MCF7	0.00265439
budesonide_9.2e-06_PC3	0.00258601
phenylpropanolamine_2.14e-05_HL60	0.00256943
clemastine_8.6e-06_MCF7	0.00254494
pirenzepine_9.4e-06_HL60	0.00252586
acetylsalicylsalicylic acid_1.34e-05_MCF7	0.00243755
ethotoin_1.96e-05_HL60	0.00241953
fenspiride_1.34e-05_MCF7	0.00241117
haloperidol_1,00E-05_MCF7.y	0.00240876
haloperidol_1.06e-05_MCF7	0.00240682
iloprost_1,00E-06_SKMEL5	0.00239052
Prestwick-1103_1.96e-05_MCF7	0.00225967
clidinium bromide_9.2e-06_PC3	0.00223581
cinnarizine_1.08e-05_HL60	0.0022334
wortmannin_1,00E-08_ssMCF7	0.00223232
lomefloxacin_1.04e-05_PC3	0.00221522
5707885_5,00E-05_MCF7	0.00218801
Prestwick-559_8.2e-06_MCF7	0.00218564
mebhydrolin_4.8e-06_MCF7	0.00216851
amitriptyline_1.28e-05_HL60	0.00216431
flucytosine_3.1e-05_PC3	0.00215948
benfotiamine_8.6e-06_HL60	0.00215667
fluspirilene_8.4e-06_PC3	0.00211424
dequalinium chloride_7.6e-06_PC3	0.00206384
metrifonate_1.56e-05_HL60	0.0020144
levopropoxyphene_7.4e-06_HL60	0.00199712
nitrofural_2.02e-05_MCF7	0.00199348
octopamine_2.1e-05_MCF7	0.00199071
tonzonium bromide_6.8e-06_MCF7	0.00198811
acepromazine_9,00E-06_HL60	0.00198027
atropine oxide_1.18e-05_MCF7	0.00195392
trifluoperazine_1,00E-05_MCF7	0.00192947
felodipine_1,00E-05_MCF7.x	0.0018922
baclofen_1.88e-05_PC3.x	0.00176659
glycocholic acid_8.6e-06_HL60	0.00172195
griseofulvin_1.12e-05_HL60	0.00170723
ampicillin_1,00E-05_MCF7	0.00165853
genistein_1,00E-05_PC3.y	0.00164785
0316684-0000_1,00E-05_MCF7	0.00164099
griseofulvin_1.12e-05_MCF7	0.00158406
fulvestrant_1,00E-08_MCF7.x	0.00156415
bretylium tosilate_9.6e-06_PC3	0.00154136
lobelanidine_1.06e-05_HL60	0.00153319
prochlorperazine_1,00E-05_MCF7.y	0.00148959
0297417-0002B_1,00E-05_MCF7	0.00147621
ribavirin_1.64e-05_PC3	0.00146374
baclofen_1.88e-05_PC3.y	0.00144735
homochlorcyclizine_1.04e-05_HL60	0.00144286
thioridazine_1,00E-05_MCF7	0.00142182
praziquantel_1.28e-05_MCF7	0.00141306
perhexiline_1.02e-05_HL60	0.00140281
ranitidine_1.14e-05_HL60	0.00139826
tyloxapol_4,00E-06_HL60	0.00138918
moroxydine_1.92e-05_MCF7	0.00138885
Prestwick-1103_1.96e-05_HL60	0.00138257
quinethazone_1.38e-05_MCF7	0.0013753
omeprazole_1.16e-05_HL60	0.0013576
etamivan_1.8e-05_PC3	0.00135284
beta-escin_3.2e-06_MCF7	0.00131698
nortriptyline_1.34e-05_HL60	0.00130239
harmol_1.58e-05_PC3	0.00128805
trimethobenzamide_9.4e-06_HL60	0.00124809
sulfathiazole_1.56e-05_MCF7	0.00117633
sulconazole_8.6e-06_MCF7	0.0011316
midecamycin_5,00E-06_HL60	0.00111178
lobelanidine_1.06e-05_MCF7	0.00110346
ursolic acid_8.8e-06_PC3	0.00110242
tenoxicam_1.18e-05_MCF7	0.00109703
levamisole_1.66e-05_HL60	0.0010815
benserazide_1.36e-05_MCF7	0.00106392
N6-methyladenosine_1.42e-05_HL60	0.00106227
napelline_1.12e-05_HL60	0.00106126
fenbufen_1.58e-05_PC3	0.00105762
bezafibrate_1.1e-05_MCF7	0.00105545
blebbistatin_1.7e-05_MCF7	0.00103799
glimepiride_8.2e-06_MCF7	0.0010254
CP-863187_1,00E-05_MCF7	0.000989772
cefalotin_9.6e-06_MCF7	0.000985425
nialamide_1.34e-05_MCF7	0.000976408
cinchocaine_1.16e-05_HL60	0.000954074
iproniazid_1.44e-05_HL60	0.000924256
oxaprozin_3,00E-04_MCF7	0.0009212
probucol_7.8e-06_HL60	0.00091868
alprostadil_1.12e-05_MCF7	0.000894316
perphenazine_1,00E-05_MCF7	0.000882711
cinchocaine_1.16e-05_PC3.x	0.000867437
betaxolol_1.16e-05_MCF7	0.000825419
pyridoxine_1.94e-05_PC3	0.000779161
vidarabine_1.5e-05_HL60	0.000755917
monastrol_2,00E-05_MCF7	0.000710277
phentolamine_1.26e-05_HL60	0.000705262
fluvastatin_9.2e-06_MCF7	0.000652485
thioproperazine_6.2e-06_MCF7	0.000640918
pirlindole_1.24e-05_MCF7	0.000630972
protriptyline_1.34e-05_HL60	0.000536852
atovaquone_1.1e-05_PC3	0.000504595
etofylline_1.78e-05_HL60	0.000490066
parbendazole_1.62e-05_MCF7	0.000480495
melatonin_1.72e-05_PC3	0.000466332
fasudil_1,00E-05_PC3	0.000443047
flutamide_1.44e-05_MCF7	0.000442263
thioridazine_1,00E-05_MCF7.y	0.000435362
prenylamine_9.6e-06_MCF7	0.000410847
clomipramine_1.14e-05_MCF7	0.000401863
8-azaguanine_2.62e-05_MCF7	0.000395243
ketorolac_1.06e-05_HL60	0.000387104
miconazole_9.6e-06_PC3.y	0.000369142
tridihexethyl_1.14e-05_PC3	0.000354467
azathioprine_1.44e-05_MCF7	0.000338065
rimexolone_1.08e-05_MCF7	0.000330317
oxetacaine_8.6e-06_PC3.y	0.000329738
gliclazide_1.24e-05_MCF7	0.00031683
famotidine_1.18e-05_MCF7	0.000267009
pinacidil_1.64e-05_PC3	0.000255331
mephenytoin_1.84e-05_HL60	0.000242555
isopropamide iodide_8.4e-06_HL60	0.000227385
eucatropine_1.22e-05_PC3	0.000225694
mefloquine_9.6e-06_MCF7	0.000223733
STOCK1N-35696_1.5e-05_MCF7	0.000210921
sirolimus_1,00E-07_ssMCF7	0.000204765
ethaverine_9.2e-06_MCF7	0.000189994
pheniramine_1.12e-05_MCF7	0.00017366
dextromethorphan_1.08e-05_PC3	0.000168473
triamcinolone_1.02e-05_PC3	0.000146848
triamterene_1.58e-05_HL60	0.000145363
clobetasol_8.6e-06_PC3	0.000143582
rofecoxib_1,00E-05_MCF7	0.000136172
fluorocurarine_1.16e-05_PC3	0.000131788
chlorcyclizine_1.18e-05_MCF7	0.000110696
spaglumic acid_1.32e-05_MCF7	0.000109367
fenbendazole_1.34e-05_HL60	0.000100017
dilazep_6,00E-06_MCF7	7.84814e-05
imidurea_1.04e-05_MCF7	7.6833e-05
diphenhydramine_1.38e-05_HL60	7.26135e-05
pindolol_1.62e-05_MCF7	5.92621e-05
naloxone_1.1e-05_HL60	5.48519e-05
pimethixene_9.8e-06_MCF7	4.46569e-05
phentolamine_1.26e-05_MCF7	4.32361e-05
tetrandrine_6.4e-06_MCF7	3.56691e-05
spiperone_1.02e-05_HL60	3.18062e-05
lomustine_1,00E-04_PC3	3.10893e-05
cortisone_1.1e-05_MCF7	2.91352e-05
pempidine_1.3e-05_PC3	2.04012e-05
paclitaxel_4.6e-06_MCF7	1.68543e-05
betonicine_2.52e-05_MCF7	1.13419e-05
guanabenz_1.38e-05_MCF7	1.12633e-05
napelline_1.12e-05_MCF7	1.00627e-05
troglitazone_1,00E-05_MCF7.x	8.62044e-06
ketotifen_9.4e-06_HL60	2.75523e-06
tyloxapol_4,00E-06_MCF7	1.62935e-06
LY-294002_1,00E-05_ssMCF7	1.54346e-06
hexestrol_1.48e-05_MCF7	1.40516e-06
lynestrenol_1.4e-05_MCF7	8.01102e-07
triflusal_1.62e-05_MCF7	1.60303e-07
